# Supplementary material for: A randomized, placebo-controlled trial investigating the acute and chronic benefits of American Ginseng (Cereboost®) on mood and cognition in healthy young adults, including in vitro investigation of gut microbiota changes as a possible mechanism of action
Source: Eur J Nutr. 2021 Aug 15;61(1):413–28. doi: 10.1007/s00394-021-02654-5 (PMC8783888; doi:10.1007/s00394-021-02654-5)
Supplement: Supplementary file 1 — Supplementary file1 (XLSX 16 kb) [file 394_2021_2654_MOESM1_ESM.xlsx]

## Sheet: Article details
	Article title:	A randomized, placebo-controlled trial investigating the acute and chronic benefits of American Ginseng (Cereboost®) on mood and cognition in healthy young adults, including in vitro investigation of gut microbiota changes as a possible mechanism of action
	Journal name:	European Journal of Nutrition
	Author names:	Lynne Bell, Adrian Whyte, Cindy Duysburgh, Massimo Marzorati, Pieter Van den Abbeele, Romain Le Cozannet, Pascale Fança-Berthon, Emilie Fromentin, Claire Williams*
	Corresponding author*:	Claire Williams, University of Reading, School of Psychology & Clinical Language Sciences, claire.williams@reading.ac.uk

## Sheet: Supplemental Table S1
Supplemental Table S1
	Acute						Acute-on-chronic						Chronic
	Cereboost®			Placebo			Cereboost®			Placebo			Cereboost®	Placebo
	2h	4h	6h	2h	4h	6h	2h	4h	6h	2h	4h	6h
Cognition measure:
Corsi sequence accuracy (decimal %)	0.68±0.03	0.64±0.03	0.69±0.02	0.66±0.03	0.65±0.03	0.66±0.02	0.66±0.02	0.66±0.02*	0.65±0.03	0.65±0.02	0.58±0.02	0.65±0.03	0.66±0.02	0.66±0.02
RVIP correct responses (out of 40)	22.44±0.97	21.20±0.95	20.14±1.00	21.66±0.96	20.40±0.93	21.45±0.98	21.93±1.04	22.30±1.22	21.04±1.13	21.12±1.04	21.85±1.23	21.34±1.13	21.51±0.87	21.15±0.84
RVIP RT (ms)	377.52±6.20	374.42±5.77	381.42±5.55	376.41±6.10	383.21±5.57	372.27±5.37	385.50±6.17	378.87±7.90	379.61±7.28	382.94±6.17	364.41±8	378.51±7.37	391.67±6.54	387.12±6.31
RVIP commission errors (out of 461)	9.07±0.87	8.02±0.94	8.80±0.89	6.99±0.87	8.68±0.91	7.54±0.88	8.25±0.77	8.38±1.29	8.79±1.34	7.81±0.78	6.63±1.30	7.08±1.34	6.42±0.81*	8.76±0.77
Immediate recall score (out of 15)	7.52±0.39	7.25±0.44	7.08±0.42	7.56±0.39	7.24±0.43	7.38±0.41	7.45±0.38	7.48±0.37	7.69±0.39	7.60±0.40	6.67±0.39	6.48±0.40	8.38±0.41	8.11±0.41
Delayed recall score (out of 15)	4.14±0.44	2.78±0.45	3.12±0.46	3.69±0.44	3.49±0.42	3.63±0.45	4.34±0.41	3.79±0.44	3.89±0.41	3.84±0.42	3.18±0.46	3.12±0.43	5.84±0.44	5.82±0.44
Switching task accuracy (decimal %)	0.90±0.01	0.90±0.02	0.90±0.01	0.91±0.01	0.88±0.02	0.93±0.01	0.92±0.01	0.90±0.01	0.91±0.01	0.90±0.01	0.87±0.01	0.88±0.01	0.91±0.01	0.91±0.01
Switching task RT (ms)	781.94±20.15	787.92±19.95	754.61±28.67	809.56±19.97	787.53±19.73	779.15±28.49	757.50±21.8	747.71±27.51	724.59±22.28	816.54±22.31	813.70±28.52	771.60±23.10	794.82±28.29	800.26±28.29
Attention network task accuracy (decimal %)	0.95±<0.01	0.95±<0.01*	0.96±<0.01*	0.94±<0.01	0.93±<0.01	0.92±<0.01	0.96±<0.01*	0.96±<0.01*	0.95±0.01*	0.94±<0.010	0.94±<0.010	0.92±0.01	0.95±<0.01*	0.94±<0.01
Attention network task RT (ms)	448.69±2.65*	452.02±2.71	451.19±2.80	457.06±2.61	455.64±2.61	450.28±2.71	439.82±2.88*	428.26±2.54*	439.80±2.94*	448.64±2.90	445.63±2.6	448.68±3.01	448.92±2.83	452.52±2.72
Mood measure:
Fatigue rating 1 (out of 9)	3.44±0.28	4.22±0.32	4.62±0.40	3.34±0.28	4.07±0.32	4.24±0.40	4.05±0.31	4.19±0.35	4.95±0.37	4.05±0.33	4.09±0.36	4.31±0.39	3.19±0.34*	4.37±0.34
Fatigue rating 2 (out of 9)	4.90±0.38	5.09±0.39	5.54±0.47	4.77±0.37	5.91±0.38	5.70±0.47	4.92±0.33	4.95±0.37	5.40±0.43	4.83±0.34	5.47±0.39	5.57±0.44	4.26±0.35	5.19±0.35
PANAS-Now PA rating 1 (out of 50)	25.46±1.00	23.06±1.19	22.01±1.14	26.70±1.00	25.19±1.17	24.95±1.13	23.36±1.07	22.71±1.24	22.81±1.27	24.54±1.11	23.17±1.28	22.39±1.32	25.91±0.92	25.47±0.92
PANAS-Now PA rating 2 (out of 50)	21.68±0.96	21.06±1.20	20.34±1.28	22.18±0.95	19.42±1.17	21.15±1.26	20.69±1.11	19.66±1.08	22.00±1.20	22.15±1.15	20.83±1.13	22.05±1.24	23.57±0.98	22.43±0.98
PANAS-Now NA rating 1 (out of 50)	11.92±0.33	11.45±0.49	11.82±0.33	11.91±0.33	12.78±0.47	12.40±0.32	12.18±0.44	12.38±0.50	12.36±0.70	12.44±0.46	12.52±0.52	13.84±0.72	12.08±0.51	12.67±0.51
PANAS-Now NA rating 2 (out of 50)	11.79±0.36	11.96±0.37	12.18±0.50	12.48±0.35	12.76±0.35	13.23±0.50	12.29±0.39	12.16±0.54	12.23±0.56	12.83±0.41	13.49±0.58	12.87±0.59	12.49±0.49	12.85±0.50
PANAS-X PA rating (out of 50)	n/a	n/a	n/a	n/a	n/a	n/a	n/a	n/a	n/a	n/a	n/a	n/a	28.68±1.09	26.74±1.13
PANAS-X NA rating (out of 50)	n/a	n/a	n/a	n/a	n/a	n/a	n/a	n/a	n/a	n/a	n/a	n/a	13.98±0.58	14.92±0.6
PANAS-X Sadness rating (out of 25)	n/a	n/a	n/a	n/a	n/a	n/a	n/a	n/a	n/a	n/a	n/a	n/a	7.71±0.32	8.20±0.34
PANAS-X Joviality rating (out of 40)	n/a	n/a	n/a	n/a	n/a	n/a	n/a	n/a	n/a	n/a	n/a	n/a	24.03±0.89	21.50±0.92
PANAS-X Attentiveness rating (out of 20)	n/a	n/a	n/a	n/a	n/a	n/a	n/a	n/a	n/a	n/a	n/a	n/a	11.85±0.5	11.13±0.52
PANAS-X Serenity rating (out of 15)	n/a	n/a	n/a	n/a	n/a	n/a	n/a	n/a	n/a	n/a	n/a	n/a	9.79±0.34	9.08±0.35
PANAS-X Fatigue rating (out of 20)	n/a	n/a	n/a	n/a	n/a	n/a	n/a	n/a	n/a	n/a	n/a	n/a	8.85±0.48*	10.62±0.5
PANAS-X Fear rating (out of 30)	n/a	n/a	n/a	n/a	n/a	n/a	n/a	n/a	n/a	n/a	n/a	n/a	8.65±0.35	8.95±0.37
PANAS-X Guilt rating (out of 30)	n/a	n/a	n/a	n/a	n/a	n/a	n/a	n/a	n/a	n/a	n/a	n/a	7.65±0.42	8.59±0.44
PANAS-X Hostility rating (out of 30)	n/a	n/a	n/a	n/a	n/a	n/a	n/a	n/a	n/a	n/a	n/a	n/a	7.95±0.39	8.66±0.41
PANAS-X Shyness rating (out of 20)	n/a	n/a	n/a	n/a	n/a	n/a	n/a	n/a	n/a	n/a	n/a	n/a	6.34±0.26	6.06±0.27
PANAS-X Self-assurance rating (out of 30)	n/a	n/a	n/a	n/a	n/a	n/a	n/a	n/a	n/a	n/a	n/a	n/a	15.94±0.57*	13.96±0.59
PANAS-X Surprise rating (out of 15)	n/a	n/a	n/a	n/a	n/a	n/a	n/a	n/a	n/a	n/a	n/a	n/a	4.99±0.27	4.29±0.28
Data are expressed as estimated marginal means ± standard error with baseline performance as a covariate. * indicates a significant difference between Cereboost® and placebo (p<0.05)
